# Supplementary material for: Clinical Application of CHA2DS2-VASc versus GRACE Scores for Assessing the Risk of Long-term Ischemic Events in Atrial Fibrillation and Acute Coronary Syndrome or PCI
Source: Rev Cardiovasc Med. 2022 May 11;23(5):168. doi: 10.31083/j.rcm2305168 (PMC11273896; doi:10.31083/j.rcm2305168)
Supplement: Supplementary file 1 [file 2153-8174-23-5-168-s1.zip]

Archive with 1 entries (1 files):
- 2153-8174-23-5-168-s1.docx
